# Supplementary material for: Cardiac Implantable Electronic Device Infections in Patients with Renal Insufficiency: A Systematic Review and Meta-Analysis
Source: Diseases. 2024 Oct 10;12(10):247. doi: 10.3390/diseases12100247 (PMC11507648; doi:10.3390/diseases12100247)
Supplement: Supplementary file 1 [file diseases-12-00247-s001.zip]

Archive with 1 entries (1 files):
- diseases-3163464-supplementary.pdf
